# Supplementary material for: Dynamics of Urinary Extracellular DNA in Urosepsis
Source: Biomolecules. 2023 Jun 17;13(6):1008. doi: 10.3390/biom13061008 (PMC10295957; doi:10.3390/biom13061008)
Supplement: Supplementary file 1 [file biomolecules-13-01008-s001.zip]

Archive with 1 entries (1 files):
- biomolecules-2406216-supplementary.pdf
